# Supplementary material for: Weight Gain Associated with COVID-19 Lockdown in Children and Adolescents: A Systematic Review and Meta-Analysis
Source: Nutrients. 2021 Oct 19;13(10):3668. doi: 10.3390/nu13103668 (PMC8540321; doi:10.3390/nu13103668)
Supplement: Supplementary file 1 [file nutrients-13-03668-s001.zip]

Archive with 3 entries (2 files):
- nutrients-1393895-supplementary/
- nutrients-1393895-supplementary/Supplementary S2-20211010.pdf
- nutrients-1393895-supplementary/Supplementary S1-20211009.pdf
